# Supplementary material for: Geometric constraint-triggered collagen expression mediates bacterial-host adhesion
Source: Nat Commun. 2023 Dec 9;14:8165. doi: 10.1038/s41467-023-43827-6 (PMC10710423; doi:10.1038/s41467-023-43827-6)
Supplement: Supplementary file 9 — Source Data [file 41467_2023_43827_MOESM9_ESM.xlsx]

## Sheet: Figure 1b
Figure 1b
	Intensity(a.u.)
	S. aureus		E. coli		Beads
	Center	Edge	Center	Edge	Center	Edge
	0	1	0	0.18	0.99	0.32
	0	1.09	0	0.13	0.25	0.42
	0	0.88	0	0.14	0.99	0.77
	0	0.95	0	0.23	0.99	0.75
	0	1.22	0	0.22	0.23	0.8

## Sheet: Figure 1c
Figure 1c
	Intensity(a.u.)
	D=100		D=200		D=400
	Center	Edge	Center	Edge	Center	Edge
	0	0.42	0	1	0	2.66
	0	0.47	0	1.09	0	2.79
	0	0.23	0	0.88	0	2.9
	0	0.23	0	0.95	0	1.8
	0	0.38	0	1.22	0	2.44

## Sheet: Figure 1f
Figure 1f
	Intensity(a.u.)
	Soft		Medium		Stiff
	Center	Edge	Center	Edge	Center	Edge
	0	0.12	0	0.36	0	1.17
	0	0.06	0	0.48	0	1.13
	0	0.18	0	0.57	0	1.34
	0	0.12	0	0.64	0	1.26
	0	0.17	0	0.44	0	1

## Sheet: Figure 2c
Figure 2c
	Adhesion Force / nN
Time / s	Center	Edge
0.26445	73.98	37.22
0.26517	73.14	35.46
0.2659	74.7	34.82
0.26662	77.54	35.34
0.26734	78.42	35.38
0.26806	77.18	35.3
0.26879	74.48	35.78
0.26951	73.64	36.34
0.27023	75.2	35.54
0.27095	78.04	34.74
0.27168	78.92	34.7
0.2724	77.68	34.5
0.27312	75.72	35.86
0.27384	76.08	36.26
0.27457	73.96	35.1
0.27529	74.88	34.3
0.27601	76.16	34.82
0.27673	77.48	34.42
0.27746	76.12	34.18
0.27818	74.76	34.74
0.2789	74.12	35.38
0.27962	74.48	34.94
0.28035	75.48	34.7
0.28107	76.56	34.26
0.28179	75.92	33.3
0.28251	73.52	34.7
0.28324	73.84	35.66
0.28396	73.92	34.74
0.28468	75.64	33.18
0.2854	74.96	33.3
0.28613	74.68	33.82
0.28685	73.92	34.62
0.28757	74.08	35.1
0.28829	73.88	33.54
0.28902	73.16	32.98
0.28974	73.48	33.54
0.29046	74.8	34.18
0.29118	74.28	32.98
0.29191	71.64	33.46
0.29263	70.68	33.94
0.29335	70.6	33.02
0.29408	72.72	32.62
0.2948	74.4	33.1
0.29552	72.96	33.74
0.29624	71.12	33.46
0.29697	71.16	33.34
0.29769	71.72	32.14
0.29841	72.36	31.98
0.29913	71.24	32.98
0.29986	72.4	33.58
0.30058	72.56	32.54
0.3013	71.52	31.82
0.30202	71.4	31.98
0.30275	70.6	31.38
0.30347	70.2	32.62
0.30419	71.36	32.9
0.30491	70.72	32.82
0.30564	70.44	32.26
0.30636	69.72	33.1
0.30708	70.16	32.18
0.3078	70.28	30.9
0.30853	68.4	31.54
0.30925	68.44	31.42
0.30997	69.4	31.66
0.31069	70.56	31.94
0.31142	72.6	32.46
0.31214	70.56	31.1
0.31286	67.84	31.42
0.31358	67.72	30.82
0.31431	69.04	30.34
0.31503	70.96	30.22
0.31575	69.68	32.14
0.31647	69.12	32.9
0.3172	68.64	31.1
0.31792	67.28	30.38
0.31864	68.44	29.38
0.31936	68.16	29.74
0.32009	68.12	31.22
0.32081	68.64	31.98
0.32153	68.52	30.78
0.32225	67.2	30.5
0.32298	66.2	31.06
0.3237	66.8	30.06
0.32442	67.24	29.06
0.32514	67.36	29.66
0.32587	65.8	30.46
0.32659	66.6	30.22
0.32731	65.48	31.18
0.32803	67.4	29.78
0.32876	67	28.54
0.32948	65.72	29.7
0.3302	65.8	30.66
0.33092	66.36	29.94
0.33165	66.28	29.02
0.33237	65.36	29.5
0.33309	66.28	29.38
0.33382	65.52	28.78
0.33454	65.52	29.58
0.33526	64.92	30.18
0.33598	65.2	29.18
0.33671	64.56	29.02
0.33743	65.32	28.06
0.33815	67.16	26.94
0.33887	65.56	28.62
0.3396	65.12	30.5
0.34032	63.68	29.94
0.34104	64.68	28.54
0.34176	62.96	28.38
0.34249	63.2	28.14
0.34321	63.64	28.58
0.34393	64.4	29.5
0.34465	64.48	29.3
0.34538	63.52	27.18
0.3461	61.96	28.06
0.34682	61.96	28.9
0.34754	64.84	28.06
0.34827	63.56	27.58
0.34899	63.2	27.82
0.34971	61.72	27.5
0.35043	61.36	27.34
0.35116	62.16	27.78
0.35188	62.48	27.54
0.3526	63.16	27.34
0.35332	62	28.34
0.35405	61.36	28.22
0.35477	61.6	26.82
0.35549	60.36	27.06
0.35621	59.52	27.74
0.35694	60.84	26.82
0.35766	63.04	26.9
0.35838	64.56	27.7
0.3591	63.44	28.3
0.35983	59.68	27.38
0.36055	57.6	26.62
0.36127	58.76	25.54
0.36199	60.24	24.82
0.36272	60.6	26.7
0.36344	60.44	28.18
0.36416	61.92	26.9
0.36488	60.36	25.3
0.36561	58.16	25.06
0.36633	57.36	25.18
0.36705	58.72	25.78
0.36777	60.36	26.5
0.3685	60.72	26.26
0.36922	59.64	25.74
0.36994	58.6	26.1
0.37066	57.56	26.06
0.37139	58.6	24.94
0.37211	57.6	25.46
0.37283	57.32	26.26
0.37355	57.8	25.46
0.37428	59.4	25.06
0.375	59.56	25.06
0.37572	58.64	24.7
0.37645	55.64	24.74
0.37717	55.68	26.26
0.37789	58.08	25.98
0.37861	59.16	23.9
0.37934	59.24	23.9
0.38006	56.36	24.82
0.38078	56.36	24.82
0.3815	56.12	25.74
0.38223	57.56	26.58
0.38295	57.6	25.9
0.38367	57.52	24.14
0.38439	57.4	23.22
0.38512	56.8	23.02
0.38584	55.8	24.58
0.38656	54.64	26.26
0.38728	56	26.46
0.38801	56.44	24.14
0.38873	57.2	22.66
0.38945	54.36	23.1
0.39017	52.92	23.34
0.3909	53.56	24.46
0.39162	55.72	25.26
0.39234	57.96	24.82
0.39306	55.76	23.66
0.39379	54.6	23.38
0.39451	54	22.78
0.39523	52.96	22.74
0.39595	51.96	24.06
0.39668	53.12	24.78
0.3974	53.6	23.86
0.39812	54.36	22.42
0.39884	53.24	22.94
0.39957	53.72	23.14
0.40029	54.16	24.1
0.40101	54.12	23.98
0.40173	55.08	23.02
0.40246	52.88	21.98
0.40318	52.16	21.82
0.4039	51.36	22.58
0.40462	53.48	22.82
0.40535	55.44	23.9
0.40607	54.4	23.86
0.40679	51.8	23.14
0.40751	50.52	21.74
0.40824	51.4	22.26
0.40896	52.68	21.86
0.40968	52.8	22.94
0.4104	52.04	24.3
0.41113	53.16	22.86
0.41185	52.12	21.14
0.41257	50.84	20.9
0.41329	50.28	22.06
0.41402	50.84	21.78
0.41474	52.56	21.54
0.41546	52.68	21.94
0.41618	52.24	22.02
0.41691	50.88	22.18
0.41763	49.68	21.86
0.41835	50.28	21.34
0.41908	49.68	21.18
0.4198	50.56	22.02
0.42052	50.4	21.78
0.42124	51.24	21.42
0.42197	51.28	21.9
0.42269	49.56	22.58
0.42341	48.76	21.9
0.42413	49.04	21.22
0.42486	50.92	21.26
0.42558	50.92	20.62
0.4263	49.8	20.66
0.42702	48.28	21.22
0.42775	49.4	21.62
0.42847	50.2	21.14
0.42919	50	21.5
0.42991	50	21.42
0.43064	49.2	20.14
0.43136	49.4	20.02
0.43208	49.2	21.06
0.4328	48.48	21.74
0.43353	48	21.54
0.43425	48.2	20.9
0.43497	48.68	20.02
0.43569	48.48	19.58
0.43642	47.56	21.18
0.43714	46.88	21.58
0.43786	47.36	20.3
0.43858	48.76	19.5
0.43931	49.2	19.42
0.44003	47.32	19.7
0.44075	47.24	20.26
0.44147	47.88	21.1
0.4422	48.28	20.22
0.44292	47.28	20.02
0.44364	46.8	20.06
0.44436	47.08	19.14
0.44509	47.08	18.46
0.44581	45.4	19.58
0.44653	46.24	21.3
0.44725	46.64	20.54
0.44798	48.2	19.74
0.4487	47.36	19.02
0.44942	45.6	19.22
0.45014	44.76	18.78
0.45087	44.16	19.22
0.45159	45.68	18.94
0.45231	47.16	18.98
0.45303	47.28	19.82
0.45376	45.72	19.1
0.45448	45.04	18.38
0.4552	45.32	18.66
0.45592	46.32	19.54
0.45665	45.44	18.94
0.45737	43.56	19.38
0.45809	44.56	18.9
0.45882	45.48	18.42
0.45954	45.92	18.3
0.46026	44.04	19.06
0.46098	43.92	18.9
0.46171	45.04	17.94
0.46243	45.48	18.98
0.46315	45.12	19.14
0.46387	44.08	18.34
0.4646	44.28	17.22
0.46532	45.36	17.82
0.46604	44.2	18.58
0.46676	43	19.26
0.46749	43.8	18.94
0.46821	44.32	17.38
0.46893	45.52	17.06
0.46965	44.04	18.14
0.47038	43.28	18.82
0.4711	41.84	18.42
0.47182	43.2	17.86
0.47254	44.12	17.18
0.47327	45	16.58
0.47399	44.28	17.34
0.47471	44.48	17.66
0.47543	43.76	17.38
0.47616	43.16	17.9
0.47688	41.72	18.1
0.4776	40.72	17.42
0.47832	41.6	16.74
0.47905	43.64	16.98
0.47977	43.92	17.34
0.48049	43.24	17.26
0.48121	41.72	17.34
0.48194	42.2	17.18
0.48266	40	17.22
0.48338	39.84	17.3
0.4841	41.44	16.9
0.48483	43.12	16.3
0.48555	44.08	16.26
0.48627	43.72	17.62
0.48699	40.64	17.3
0.48772	38.92	16.54
0.48844	39.96	16.54
0.48916	41.64	16.42
0.48988	43.04	16.18
0.49061	41.64	16.62
0.49133	40	16.7
0.49205	39.56	15.94
0.49277	39.72	16.18
0.4935	41.24	15.74
0.49422	40.72	15.58
0.49494	39.76	15.62
0.49566	39.8	16.26
0.49639	39.64	16.42
0.49711	39.24	16.18
0.49783	40.28	15.82
0.49855	41.88	14.74
0.49928	41.8	14.7
0.5	39.12	15.9
0.50072	37.92	16.66
0.50145	37.6	15.82
0.50217	38.96	15.86
0.50289	41.32	15.54
0.50361	40.56	14.38
0.50434	38.52	14.02
0.50506	37.8	14.58
0.50578	38.6	15.34
0.5065	39	15.94
0.50723	38.52	16.42
0.50795	37.6	15.14
0.50867	38.64	14.1
0.50939	39.2	14.98
0.51012	39.92	14.9
0.51084	39.6	14.58
0.51156	37.64	14.86
0.51228	39	15.34
0.51301	38.72	14.7
0.51373	37.92	14.18
0.51445	36.92	13.82
0.51517	36.12	13.7
0.5159	37.72	14.18
0.51662	38.08	15.7
0.51734	38.28	15.14
0.51806	38.04	13.58
0.51879	36.72	13.02
0.51951	37.32	13.66
0.52023	37.84	14.46
0.52095	37.2	15.22
0.52168	36.6	14.46
0.5224	36.2	13.46
0.52312	36.64	12.9
0.52384	37.04	13.98
0.52457	35.88	14.18
0.52529	35.88	14.5
0.52601	36.48	14.42
0.52673	36.4	13.74
0.52746	36.6	12.9
0.52818	35	12.82
0.5289	35.2	13.5
0.52962	36.12	13.42
0.53035	35.84	14.1
0.53107	35.64	13.5
0.53179	36.24	13.02
0.53251	36.12	12.46
0.53324	34.76	13.06
0.53396	32.72	13.38
0.53468	32.92	13.22
0.5354	34.68	12.94
0.53613	36.28	12.26
0.53685	37.32	12.74
0.53757	34.8	12.98
0.53829	32.52	13.34
0.53902	32.24	13.06
0.53974	34	12.34
0.54046	36.48	11.9
0.54118	37.52	11.5
0.54191	34.84	11.98
0.54263	32.64	12.7
0.54335	32.48	12.7
0.54408	33.08	11.78
0.5448	34.32	12.1
0.54552	34.16	12.1
0.54624	35.4	12.9
0.54697	33.28	12.82
0.54769	30.96	12.26
0.54841	30.68	11.66
0.54913	31.56	11.58
0.54986	33.64	12.02
0.55058	34.92	12.7
0.5513	34.64	12.82
0.55202	33.04	11.54
0.55275	31.56	10.86
0.55347	31.6	11.06
0.55419	31.96	11.78
0.55491	32.76	12.46
0.55564	33.72	11.94
0.55636	32.8	11.98
0.55708	31.2	11.1
0.5578	30.72	10.86
0.55853	31.12	10.42
0.55925	31.52	10.82
0.55997	31.6	10.86
0.56069	30.92	11.34
0.56142	30	11.18
0.56214	31	11.38
0.56286	32.56	11.42
0.56358	32.48	11.38
0.56431	30.92	11.06
0.56503	30.52	10.26
0.56575	30.8	10.62
0.56647	30.16	10.94
0.5672	30.32	11.94
0.56792	30.56	11.14
0.56864	30.32	10.46
0.56936	29.52	9.9
0.57009	29.4	9.82
0.57081	28.96	10.78
0.57153	29.32	10.66
0.57225	29.48	11.26
0.57298	30.48	10.42
0.5737	30.12	9.78
0.57442	30	9.38
0.57514	28.52	9.98
0.57587	28.72	10.38
0.57659	29.76	10.5
0.57731	30.76	10.34
0.57803	29.72	9.62
0.57876	29.6	9.58
0.57948	29.84	9.82
0.5802	29.16	10.5
0.58092	27.64	10.42
0.58165	26.88	9.98
0.58237	27.96	9.18
0.58309	29.32	9.02
0.58382	28.68	10.1
0.58454	27.68	10.94
0.58526	27.32	10.38
0.58598	28	9.54
0.58671	27.76	9.34
0.58743	28.16	8.9
0.58815	27.68	9.14
0.58887	28.16	9.42
0.5896	27.12	9.58
0.59032	27.28	9.3
0.59104	26.76	8.98
0.59176	26.68	8.66
0.59249	27.12	8.3
0.59321	27.6	9.22
0.59393	27.48	9.74
0.59465	26.24	9.9
0.59538	26.96	8.78
0.5961	27.4	8.54
0.59682	27.44	8.14
0.59754	26.96	8.58
0.59827	26.24	8.98
0.59899	26.44	8.9
0.59971	26.12	9.1
0.60043	26.84	8.38
0.60116	26.24	7.94
0.60188	26.2	8.1
0.6026	25.48	8.26
0.60332	25.48	8.9
0.60405	25.4	8.54
0.60477	25.44	8.66
0.60549	26.56	8.62
0.60621	26	8.18
0.60694	26.16	8.1
0.60766	25.28	8.06
0.60838	24.4	8.3
0.6091	24.32	8.3
0.60983	25.56	8.26
0.61055	25.08	8.62
0.61127	24.52	8.46
0.61199	24.28	8.22
0.61272	24.64	7.7
0.61344	24.24	7.42
0.61416	23.68	7.78
0.61488	24.24	8.18
0.61561	24.24	8.1
0.61633	24.52	8.58
0.61705	23.8	8.54
0.61777	24.24	8.14
0.6185	24.48	7.78
0.61922	25.08	7.9
0.61994	24.36	7.9
0.62066	22.68	8.02
0.62139	22.84	7.98
0.62211	23.4	8.18
0.62283	24.44	6.98
0.62355	24.32	6.86
0.62428	23.84	7.26
0.625	23.12	6.82
0.62572	22.72	7.42
0.62645	22.76	7.5
0.62717	22.76	7.58
0.62789	22.76	7.34
0.62861	22.64	7.7
0.62934	24.12	7.7
0.63006	23.32	7.06
0.63078	23.2	7.14
0.6315	22.04	7.1
0.63223	21.2	6.78
0.63295	22.12	6.54
0.63367	22.28	7.1
0.63439	22.56	7.42
0.63512	22.76	7.5
0.63584	23.24	7.14
0.63656	22.28	6.74
0.63728	20.68	6.5
0.63801	19.64	6.9
0.63873	21.4	6.78
0.63945	22.2	6.5
0.64017	21.8	6.94
0.6409	21.68	7.38
0.64162	21.12	6.82
0.64234	22.24	6.54
0.64306	22.12	6.9
0.64379	22.08	6.78
0.64451	20.44	6.38
0.64523	20	6.42
0.64595	20.36	6.26
0.64668	20.8	6.3
0.6474	22	6.34
0.64812	21.56	6.78
0.64884	21.16	6.3
0.64957	19.56	5.9
0.65029	19.4	5.94
0.65101	19.52	5.94
0.65173	20.08	6.58
0.65246	21.24	6.9
0.65318	21.68	6.38
0.6539	20	5.82
0.65462	18.96	5.66
0.65535	19.64	4.9
0.65607	19.8	4.86
0.65679	20.52	6.14
0.65751	19.68	7.18
0.65824	19.96	6.38
0.65896	19.68	5.22
0.65968	20.04	5.3
0.6604	19.44	5.06
0.66113	18.48	5.58
0.66185	17.96	6.26
0.66257	18.64	6.22
0.66329	20.2	5.7
0.66402	19.12	5.42
0.66474	19.16	4.86
0.66546	17.96	5.34
0.66618	18.68	5.9
0.66691	18.6	6.14
0.66763	19.16	5.46
0.66835	18.28	4.62
0.66908	18.68	4.58
0.6698	19.16	4.42
0.67052	17.76	5.58
0.67124	17.64	6.82
0.67197	17.92	6.34
0.67269	18.68	4.46
0.67341	17.84	4.14
0.67413	17.8	4.18
0.67486	18.04	4.38
0.67558	18.36	5.5
0.6763	18.48	5.9
0.67702	18.52	5.86
0.67775	18.12	4.66
0.67847	16.32	4.3
0.67919	17.12	3.5
0.67991	17.04	4.1
0.68064	18.28	5.38
0.68136	17.8	5.18
0.68208	18.32	4.66
0.6828	18.12	3.7
0.68353	16.88	3.98
0.68425	16.16	4.02
0.68497	15.56	4.74
0.68569	16.48	5.26
0.68642	19.12	4.58
0.68714	18.48	3.66
0.68786	16.72	3.1
0.68858	14.8	3.46
0.68931	16.04	3.86
0.69003	16.12	5.22
0.69075	16.8	5.14
0.69147	16.88	4.14
0.6922	17.32	3.06
0.69292	16	2.74
0.69364	14.92	3.46
0.69436	15.2	4.54
0.69509	15.88	5.02
0.69581	17.88	4.02
0.69653	16.84	3.18
0.69725	15.64	3.34
0.69798	13.52	3.5
0.6987	14.2	3.46
0.69942	16.2	3.42
0.70014	16.44	4.06
0.70087	16.84	3.66
0.70159	15.6	3.42
0.70231	14.44	3.42
0.70303	13.68	3.46
0.70376	14.84	3.78
0.70448	15	3.66
0.7052	16.12	3.34
0.70592	16.96	2.54
0.70665	17.16	3.06
0.70737	14.88	3.58
0.70809	12.76	4.06
0.70882	12.96	4.06
0.70954	13.8	3.62
0.71026	15	2.7
0.71098	15.16	2.14
0.71171	13.56	2.22
0.71243	14.68	1.86
0.71315	16.04	2.58
0.71387	15.12	3.34
0.7146	13.44	3.3
0.71532	13	2.18
0.71604	14.04	1.18
0.71676	14.12	1.58
0.71749	13.8	2.34
0.71821	14.76	3.06
0.71893	14.6	3.1
0.71965	15.28	2.58
0.72038	14.32	2.42
0.7211	12.28	2.42
0.72182	10.76	1.82
0.72254	12.88	2.18
0.72327	14.6	2.58
0.72399	15.88	2.3
0.72471	13.88	2.42
0.72543	12.4	2.3
0.72616	12.16	2.18
0.72688	12.64	1.5
0.7276	13.84	1.46
0.72832	12.92	1.7
0.72905	12.36	2.02
0.72977	14.04	2.42
0.73049	13.64	2.62
0.73121	13.52	2.22
0.73194	13.24	1.62
0.73266	13.56	0.94
0.73338	12.92	0.74
0.7341	11.96	1.18
0.73483	10.72	1.74
0.73555	11.88	1.5
0.73627	12.6	1.7
0.73699	14.2	1.7
0.73772	13.6	1.38
0.73844	11.76	0.54
0.73916	11.2	0.14
0.73988	11.32	0.94
0.74061	11.96	1.54
0.74133	12.8	1.94
0.74205	12.44	1.74
0.74277	12.12	0.38
0.7435	13.12	-0.02
0.74422	12.76	0.38
0.74494	11.08	1.26
0.74566	9.44	1.5
0.74639	10.24	1.74
0.74711	11.52	1.38
0.74783	11.68	0.1
0.74855	12.52	-0.46
0.74928	11.4	-0.42
0.75	10.76	0.78
0.75072	11.12	1.14
0.75145	11.12	1.46
0.75217	9.92	0.86
0.75289	10.8	0.26
0.75361	11.08	0.42
0.75434	11.48	0.22
0.75506	10.32	0.1
0.75578	10.12	0.3
0.7565	10.48	0.74
0.75723	10.2	0.58
0.75795	11.04	0.62
0.75867	10.68	0.34
0.75939	10.28	-0.06
0.76012	10.88	-0.06
0.76084	11.44	0.58
0.76156	10.76	0.62
0.76228	10.56	-0.14
0.76301	10.68	0.18
0.76373	10.44	0.02
0.76445	9.08	0.02
0.76517	9.24	-0.34
0.7659	9.92	-0.38
0.76662	9.92	-0.86
0.76734	11.32	-1.02
0.76806	10.36	-0.5
0.76879	8.32	-0.3
0.76951	7.92	-0.34
0.77023	8.6	0.18
0.77095	10.2	-0.42
0.77168	10.48	-1.42
0.7724	9.68	-1.78
0.77312	8.6	-1.18
0.77384	7.8	-0.18
0.77457	8.84	0.58
0.77529	10.16	-0.54
0.77601	9.28	-1.66
0.77673	9.56	-2.3
0.77746	8.76	-1.58
0.77818	7.84	-0.58
0.7789	8.16	-0.42
0.77962	9.12	-0.38
0.78035	9.76	-0.74
0.78107	9.4	-1.34
0.78179	8.28	-1.58
0.78251	8.08	-1.26
0.78324	7.52	-0.5
0.78396	8.76	0.14
0.78468	9.44	-0.18
0.7854	8.76	-1.5
0.78613	8.4	-2.26
0.78685	7.84	-2.1
0.78757	8.12	-0.86
0.78829	8.56	-0.58
0.78902	8.16	-0.34
0.78974	7.84	-1.5
0.79046	8.08	-2.06
0.79118	8.72	-2.14
0.79191	8.4	-1.22
0.79263	7.12	-0.9
0.79335	7.88	-0.98
0.79408	8	-1.78
0.7948	7.36	-2.46
0.79552	7.44	-2.5
0.79624	7.12	-2.3
0.79697	7.08	-1.06
0.79769	7.56	-0.5
0.79841	7.8	-0.82
0.79913	7.84	-2.14
0.79986	7.6	-3.14
0.80058	7.64	-2.78
0.8013	7.24	-1.98
0.80202	6.24	-1.54
0.80275	6.16	-1.1
0.80347	6.88	-0.86
0.80419	7.24	-1.74
0.80491	7.56	-2.34
0.80564	6.64	-3.1
0.80636	5.36	-2.54
0.80708	5.2	-1.26
0.8078	6.68	-0.94
0.80853	6.96	-1.58
0.80925	7.12	-2.7
0.80997	7.32	-2.98
0.81069	6.72	-2.94
0.81142	6.16	-2.38
0.81214	6	-1.66
0.81286	6.2	-1.82
0.81358	6.08	-2.78
0.81431	6.44	-2.42
0.81503	6.76	-2.34
0.81575	5.92	-1.78
0.81647	5.12	-2.14
0.8172	6.2	-1.86
0.81792	7.68	-2.78
0.81864	6.84	-2.98
0.81936	5.04	-2.66
0.82009	3.68	-1.94
0.82081	4.44	-1.66
0.82153	6.28	-1.66
0.82225	8.08	-2.18
0.82298	7	-2.98
0.8237	5.76	-3.06
0.82442	3.92	-2.74
0.82514	3.08	-2.58
0.82587	4.16	-2.54
0.82659	6.4	-2.34
0.82731	7.28	-2.22
0.82803	6.64	-2.98
0.82876	5.44	-3.18
0.82948	4.04	-3.42
0.8302	3.52	-2.86
0.83092	3.96	-2.62
0.83165	5.88	-3.1
0.83237	5.92	-3.62
0.83309	5.56	-4.06
0.83382	4.6	-2.78
0.83454	4.96	-2.46
0.83526	4.36	-2.82
0.83598	4.6	-3.02
0.83671	4.84	-3.1
0.83743	4.72	-2.94
0.83815	5.08	-2.78
0.83887	4.16	-2.54
0.8396	3.4	-3.14
0.84032	3.64	-3.74
0.84104	5.16	-4.14
0.84176	6.48	-3.34
0.84249	5.64	-3.02
0.84321	4.92	-2.34
0.84393	2.92	-2.46
0.84465	3.12	-3.34
0.84538	4.68	-4.06
0.8461	5.8	-4.26
0.84682	5.24	-3.58
0.84754	4.72	-3.18
0.84827	3.6	-2.74
0.84899	2.68	-3.78
0.84971	2.56	-4.26
0.85043	3.48	-4.02
0.85116	5.64	-2.74
0.85188	5.32	-3.42
0.8526	4.52	-4.46
0.85332	3.24	-3.82
0.85405	2.64	-3.78
0.85477	3.8	-3.3
0.85549	3.68	-3.3
0.85621	4.16	-2.94
0.85694	3.64	-3.62
0.85766	3.36	-4.06
0.85838	2.96	-4.18
0.8591	3.24	-3.82
0.85983	4.44	-3.46
0.86055	4.76	-3.34
0.86127	3.88	-3.38
0.86199	3.32	-4.34
0.86272	2.32	-4.3
0.86344	2	-4.3
0.86416	3.04	-4.1
0.86488	4.2	-4.38
0.86561	4.28	-4.42
0.86633	3.32	-4.62
0.86705	2.08	-4.1
0.86777	1.76	-4.14
0.8685	2.08	-4.06
0.86922	2.8	-4.22
0.86994	3.24	-4.34
0.87066	3.28	-4.14
0.87139	3.44	-4.46
0.87211	2.2	-4.58
0.87283	1.84	-4.58
0.87355	2	-4.58
0.87428	2.56	-4.3
0.875	3.2	-4.18
0.87572	2.76	-4.26
0.87645	2.4	-4.9
0.87717	1.88	-5.02
0.87789	2.08	-4.78
0.87861	2.04	-4.9
0.87934	1.96	-4.78
0.88006	0.8	-4.42
0.88078	2.12	-4.78
0.8815	2.84	-5.06
0.88223	3.08	-5.62
0.88295	2.44	-5.34
0.88367	0.84	-4.7
0.88439	0.96	-4.26
0.88512	1.44	-4.66
0.88584	1.8	-5.22
0.88656	2.24	-5.34
0.88728	2.36	-4.74
0.88801	2.24	-4.86
0.88873	1.48	-5.22
0.88945	0.88	-5.38
0.89017	1.32	-5.74
0.8909	1.52	-5.66
0.89162	2.12	-5.22
0.89234	2.04	-5.02
0.89306	1.2	-4.9
0.89379	0.76	-4.86
0.89451	1.52	-4.78
0.89523	1.36	-5.86
0.89595	1.6	-6.46
0.89668	0.08	-5.82
0.8974	0.52	-5.14
0.89812	1.48	-4.66
0.89884	1.68	-5.22
0.89957	1.8	-6.26
0.90029	1.12	-6.78
0.90101	1.28	-6.42
0.90173	1.52	-5.66
0.90246	0.12	-5.14
0.90318	0.6	-5.06
0.9039	1.2	-5.06
0.90462	2.04	-5.46
0.90535	2.08	-6.26
0.90607	1	-6.22
0.90679	-0.76	-5.86
0.90751	-0.76	-5.34
0.90824	0.2	-5.54
0.90896	2	-6.1
0.90968	1.44	-6.94
0.9104	0.16	-6.38
0.91113	0.28	-5.66
0.91185	-0.32	-5.42
0.91257	0.6	-5.74
0.91329	0.16	-5.7
0.91402	-0.16	-6.18
0.91474	0	-6.94
0.91546	0.12	-6.62
0.91618	0.92	-6.34
0.91691	0.68	-5.82
0.91763	0.44	-5.38
0.91835	0.56	-5.98
0.91908	-0.24	-6.86
0.9198	-1.24	-7.54
0.92052	-0.68	-7.14
0.92124	0.12	-6.1
0.92197	1.44	-5.86
0.92269	0.72	-5.7
0.92341	-1.2	-6.66
0.92413	-1.6	-7.06
0.92486	-1	-6.66
0.92558	0.92	-6.7
0.9263	0.16	-7.14
0.92702	-0.6	-6.26
0.92775	-0.72	-5.74
0.92847	-0.48	-6.38
0.92919	-0.64	-7.46
0.92991	-0.52	-7.5
0.93064	-0.84	-6.9
0.93136	-0.28	-6.38
0.93208	0.36	-6.54
0.9328	-0.48	-6.7
0.93353	-0.92	-7.58
0.93425	-1.24	-7.34
0.93497	-0.36	-7.06
0.93569	-0.24	-7.14
0.93642	-1	-6.98
0.93714	-1.12	-7.06
0.93786	-1.44	-7.38
0.93858	-0.88	-7.58
0.93931	-1.52	-7.06
0.94003	-2.04	-6.78
0.94075	-2.4	-6.94
0.94147	-1.12	-7.1
0.9422	-0.52	-7.42
0.94292	-0.64	-7.62
0.94364	-1.6	-6.82
0.94436	-1.56	-5.82
0.94509	-1.16	-6.9
0.94581	-1.08	-7.94
0.94653	-0.04	-8.7
0.94725	-1.28	-7.86
0.94798	-1.52	-7.46
0.9487	-2.28	-6.82
0.94942	-1.92	-7.06
0.95014	-1.4	-7.58
0.95087	-1.64	-7.62
0.95159	-1	-7.7
0.95231	-2	-7.54
0.95303	-2.68	-7.5
0.95376	-3.4	-6.58
0.95448	-2.12	-7.58
0.9552	-0.68	-8.02
0.95592	0.44	-8.22
0.95665	-2.12	-8.34
0.95737	-3.32	-8.1
0.95809	-2.6	-7.62
0.95882	-1.12	-7.14
0.95954	-0.8	-8.06
0.96026	-1.72	-8.14
0.96098	-1.88	-8.42
0.96171	-2.12	-8.74
0.96243	-2.76	-8.78
0.96315	-2.32	-7.94
0.96387	-2.52	-7.62
0.9646	-2.28	-7.5
0.96532	-1.68	-7.34
0.96604	-2.44	-8.46
0.96676	-1.88	-8.78
0.96749	-1.44	-7.98
0.96821	-1.28	-7.54
0.96893	-1.76	-8.18
0.96965	-3.64	-8.62
0.97038	-4	-8.74
0.9711	-3.84	-8.7
0.97182	-1.88	-8.7
0.97254	-0.36	-7.82
0.97327	-1.4	-7.38
0.97399	-3.8	-7.74
0.97471	-4.2	-8.06
0.97543	-4.36	-8.9
0.97616	-3.24	-9.22
0.97688	-2.16	-8.42
0.9776	-1.48	-7.26
0.97832	-0.8	-7.82
0.97905	-2.32	-8.7
0.97977	-3.56	-9.26
0.98049	-4.04	-9.34
0.98121	-3.92	-8.7
0.98194	-2	-8.42
0.98266	-1.8	-8.22
0.98338	-2.68	-8.78
0.9841	-3.32	-8.82
0.98483	-3.76	-8.78
0.98555	-2.44	-9.46
0.98627	-1.64	-8.82
0.98699	-2.72	-8.06
0.98772	-4	-7.9
0.98844	-4.4	-8.82
0.98916	-3.72	-8.86
0.98988	-2.76	-9.1
0.99061	-3.2	-9.06
0.99133	-3.16	-8.46
0.99205	-2.8	-8.26
0.99277	-3.56	-8.74
0.9935	-3.6	-9.46
0.99422	-4	-9.34
0.99494	-3.36	-9.1
0.99566	-2.52	-8.5
0.99639	-2.96	-8.66
0.99711	-3.28	-8.78
0.99783	-3.96	-9.5
0.99855	-3.72	-9.7
0.99928	-3.28	-9.98
1	-3.76	-9.5
1.00072	-3.36	-8.42
1.00145	-3.28	-8.1
1.00217	-3.52	-9.06
1.00289	-3.32	-10.02
1.00361	-4.68	-9.78
1.00434	-5.08	-9.22
1.00506	-3.48	-8.9
1.00578	-2.76	-9.14
1.0065	-2.72	-9.34
1.00723	-4	-9.34
1.00795	-4.92	-9.54
1.00867	-4.08	-9.46
1.00939	-4.28	-10.18
1.01012	-3.48	-9.66
1.01084	-3.56	-9.18
1.01156	-4.44	-8.66
1.01228	-4.6	-9.1
1.01301	-4.4	-9.7
1.01373	-4.64	-10.06
1.01445	-3.68	-10.02
1.01517	-3.36	-9.1
1.0159	-3.56	-8.9
1.01662	-4.48	-9.22
1.01734	-5.12	-10.14
1.01806	-4.76	-10.26
1.01879	-3.96	-10.38
1.01951	-2.92	-9.9
1.02023	-3.28	-9.3
1.02095	-4.68	-9.58
1.02168	-5.32	-9.94
1.0224	-4.8	-10.42
1.02312	-4.36	-10.22
1.02384	-3.92	-9.9
1.02457	-4.16	-9.06
1.02529	-4	-9.5
1.02601	-4.84	-10.46
1.02673	-4.68	-10.46
1.02746	-4.52	-9.98
1.02818	-4.96	-9.66
1.0289	-3.52	-9.9
1.02962	-3.96	-9.98
1.03035	-5.28	-10.3
1.03107	-5.84	-10.14
1.03179	-4.64	-10.22
1.03251	-3.88	-10.22
1.03324	-3.6	-10.46
1.03396	-5	-10.26
1.03468	-4.8	-9.82
1.0354	-5	-10.02
1.03613	-5.24	-10.26
1.03685	-4.48	-10.54
1.03757	-4.76	-10.46
1.03829	-4.36	-10.02
1.03902	-4.08	-9.9
1.03974	-4.96	-10.5
1.04046	-4.72	-10.86
1.04118	-5	-10.74
1.04191	-4.88	-10.82
1.04263	-5.08	-10.78
1.04335	-4.96	-10.14
1.04408	-4.64	-9.78
1.0448	-5.48	-10.22
1.04552	-5.28	-11.02
1.04624	-3.84	-11.22
1.04697	-4.6	-11.22
1.04769	-5.36	-10.62
1.04841	-5.6	-10.1
1.04913	-5.52	-10.42
1.04986	-4.68	-10.78
1.05058	-4.92	-10.74
1.0513	-4.88	-10.9
1.05202	-4.52	-11.3
1.05275	-5.04	-10.86
1.05347	-5.6	-10.9
1.05419	-6.84	-10.86
1.05491	-6.04	-10.98
1.05564	-4.32	-10.94
1.05636	-4.4	-11.38
1.05708	-4.72	-11.26
1.0578	-5.64	-10.7
1.05853	-6.08	-10.74
1.05925	-6.16	-11.18
1.05997	-5.52	-11.42
1.06069	-5.04	-11.06
1.06142	-5.2	-10.7
1.06214	-5.52	-10.86
1.06286	-5.04	-10.98
1.06358	-5.84	-11.3
1.06431	-5.76	-10.66
1.06503	-5.44	-10.78
1.06575	-5.56	-11.42
1.06647	-5.48	-11.74
1.0672	-6.12	-11.54
1.06792	-6.04	-11.22
1.06864	-5.48	-10.98
1.06936	-5	-11.3
1.07009	-5.32	-11.26
1.07081	-6.28	-11.46
1.07153	-6.6	-11.22
1.07225	-6.04	-11.46
1.07298	-6.36	-11.7
1.0737	-6.24	-11.7
1.07442	-5.48	-10.94
1.07514	-5.52	-10.62
1.07587	-5.84	-10.22
1.07659	-6.28	-10.82
1.07731	-6.48	-11.38
1.07803	-6.64	-11.38
1.07876	-6.08	-11.06
1.07948	-4.76	-11.06
1.0802	-5.2	-11.38
1.08092	-6.28	-11.1
1.08165	-6.68	-10.98
1.08237	-6.36	-11.54
1.08309	-5.56	-11.74
1.08382	-5.08	-11.7
1.08454	-6.32	-11.38
1.08526	-7.04	-11.26
1.08598	-6.6	-11.18
1.08671	-6.28	-11.18
1.08743	-6.24	-10.86
1.08815	-6.24	-10.66
1.08887	-5.72	-11.54
1.0896	-6.76	-12.14
1.09032	-7.72	-11.98
1.09104	-6.6	-11.46
1.09176	-6.32	-11.42
1.09249	-5.24	-11.22
1.09321	-5.04	-11.22
1.09393	-5.96	-11.78
1.09465	-7.48	-11.38
1.09538	-6.76	-11.78
1.0961	-6.2	-12.02
1.09682	-5.32	-12.58
1.09754	-5.6	-11.78
1.09827	-5.72	-11.66
1.09899	-5.88	-11.66
1.09971	-6.6	-11.5
1.10043	-6.44	-11.74
1.10116	-7.32	-11.78
1.10188	-6.48	-12.06
1.1026	-5.32	-11.82
1.10332	-5.28	-12.82
1.10405	-6.4	-12.22
1.10477	-6.56	-11.54
1.10549	-6.44	-11.42
1.10621	-6.04	-11.82
1.10694	-6.12	-12.22
1.10766	-5.8	-11.98
1.10838	-6.64	-12.42
1.1091	-7	-11.86
1.10983	-6.24	-12.38
1.11055	-6.84	-12.34
1.11127	-6.64	-12.26
1.11199	-5.76	-12.26
1.11272	-5.96	-12.78
1.11344	-6.56	-12.94
1.11416	-7.32	-12.3
1.11488	-7.04	-12.26
1.11561	-5.96	-12.18
1.11633	-5.24	-12.62
1.11705	-6.12	-12.66
1.11777	-7	-12.46
1.1185	-7.68	-12.06
1.11922	-6.16	-12.14
1.11994	-5.72	-12.66
1.12066	-5.96	-12.86
1.12139	-6.04	-12.66
1.12211	-6.44	-12.54
1.12283	-6.88	-12.5
1.12355	-7.12	-12.38
1.12428	-7	-12.46
1.125	-7.68	-12.66
1.12572	-6.6	-12.94
1.12645	-6.12	-13.3
1.12717	-6.12	-13.42
1.12789	-6.96	-12.18
1.12861	-6.92	-11.74
1.12934	-7.48	-12.06
1.13006	-7.92	-12.22
1.13078	-7.16	-12.26
1.1315	-7.32	-12.14
1.13223	-6.4	-12.5
1.13295	-6.36	-12.78
1.13367	-6.64	-12.98
1.13439	-7.84	-12.7
1.13512	-7.64	-11.58
1.13584	-7.12	-11.7
1.13656	-6.56	-12.42
1.13728	-6.92	-12.94
1.13801	-7.16	-12.98
1.13873	-7.12	-12.94
1.13945	-7.04	-12.62
1.14017	-6.64	-12.42
1.1409	-7.24	-12.54
1.14162	-8.12	-12.46
1.14234	-7.44	-12.7
1.14306	-7.2	-13.1
1.14379	-7.48	-13.58
1.14451	-7.24	-12.58
1.14523	-6.44	-11.94
1.14595	-6.32	-11.78
1.14668	-7.36	-12.54
1.1474	-7.88	-12.7
1.14812	-7.88	-13.02
1.14884	-7.4	-13.3
1.14957	-6.08	-12.86
1.15029	-6.88	-12.94
1.15101	-7.44	-12.74
1.15173	-7.96	-12.7
1.15246	-7.32	-12.82
1.15318	-7.16	-13.66
1.1539	-7.72	-13.5
1.15462	-7.68	-13.3
1.15535	-7.56	-12.86
1.15607	-7.44	-12.9
1.15679	-7.12	-13.38
1.15751	-7.48	-13.46
1.15824	-7.36	-13.54
1.15896	-6.96	-13.22
1.15968	-6.84	-13.18
1.1604	-7.8	-13.5
1.16113	-8	-13.34
1.16185	-8	-13.26
1.16257	-6.76	-13.66
1.16329	-6.88	-14.14
1.16402	-7.48	-13.7
1.16474	-8.4	-13.46
1.16546	-8.36	-13.38
1.16618	-7.64	-13.26
1.16691	-7.64	-13.22
1.16763	-7.48	-13.78
1.16835	-7.28	-13.74
1.16908	-6.92	-13.14
1.1698	-7.36	-13.7
1.17052	-8.04	-13.82
1.17124	-8.04	-13.82
1.17197	-8.2	-13.74
1.17269	-7.36	-13.74
1.17341	-7.48	-13.42
1.17413	-7.56	-13.34
1.17486	-8.32	-13.82
1.17558	-8.52	-13.74
1.1763	-8.36	-13.66
1.17702	-7.72	-14.02
1.17775	-7.6	-14.14
1.17847	-7.92	-13.42
1.17919	-7.6	-13.62
1.17991	-8.16	-14.22
1.18064	-8.32	-14.3
1.18136	-8.56	-14.38
1.18208	-8	-14.34
1.1828	-6.96	-14.02
1.18353	-7.6	-13.7
1.18425	-8.4	-14.1
1.18497	-9.12	-14.38
1.18569	-8.48	-14.18
1.18642	-7.48	-13.86
1.18714	-6.92	-14.06
1.18786	-7.84	-13.74
1.18858	-8.76	-13.46
1.18931	-8.24	-14.22
1.19003	-8.8	-14.5
1.19075	-8.12	-14.66
1.19147	-8.04	-14.7
1.1922	-7.36	-14.54
1.19292	-7.6	-13.94
1.19364	-8.32	-13.98
1.19436	-8.44	-14.38
1.19509	-8.56	-14.3
1.19581	-7.4	-14.34
1.19653	-7.2	-14.38
1.19725	-8.04	-14.3
1.19798	-9.2	-14.1
1.1987	-8.88	-14.38
1.19942	-8.04	-14.46
1.20014	-7.36	-14.46
1.20087	-6.8	-14.66
1.20159	-7.6	-14.86
1.20231	-8.36	-14.46
1.20303	-9.16	-14.38
1.20376	-8.6	-14.86
1.20448	-8.28	-14.98
1.2052	-6.96	-14.7
1.20592	-6.52	-14.74
1.20665	-7.52	-14.78
1.20737	-8.48	-14.34
1.20809	-8.64	-14.34
1.20882	-8.6	-14.66
1.20954	-7.8	-14.42
1.21026	-7.44	-14.62
1.21098	-7.44	-14.7
1.21171	-8.4	-14.34
1.21243	-8.32	-14.58
1.21315	-7.56	-14.9
1.21387	-7.72	-14.58
1.2146	-8.04	-14.58
1.21532	-7.56	-14.9
1.21604	-7.6	-14.9
1.21676	-8.16	-14.98
1.21749	-8.56	-15.06
1.21821	-8.4	-15.26
1.21893	-7.24	-14.5
1.21965	-6.8	-14.54
1.22038	-7.12	-15.3
1.2211	-8.68	-15.06
1.22182	-9.36	-14.98
1.22254	-8.36	-14.74
1.22327	-8.16	-14.82
1.22399	-7.44	-14.86
1.22471	-7.36	-15.26
1.22543	-7.6	-15.1
1.22616	-7.68	-14.94
1.22688	-8.32	-14.78
1.2276	-8.12	-14.94
1.22832	-8.12	-14.7
1.22905	-7.6	-15.1
1.22977	-7.52	-15.54
1.23049	-7.84	-14.82
1.23121	-8.28	-14.66
1.23194	-7.76	-15.02
1.23266	-7.76	-14.78
1.23338	-7.96	-14.94
1.2341	-8.44	-15.34
1.23483	-8.56	-15.34
1.23555	-8.28	-14.54
1.23627	-7.6	-14.34
1.23699	-7.32	-15.26
1.23772	-7.52	-15.38
1.23844	-8.52	-15.54
1.23916	-8.4	-15.5
1.23988	-8.48	-14.86
1.24061	-8.2	-14.94
1.24133	-7.8	-15.3
1.24205	-7.56	-15.38
1.24277	-7.96	-15.22
1.2435	-8.28	-15.46
1.24422	-8.84	-15.06
1.24494	-8.44	-14.42
1.24566	-8.24	-14.5
1.24639	-7.24	-15.26
1.24711	-7.52	-15.1
1.24783	-8.56	-15.14
1.24855	-8.68	-15.34
1.24928	-8.2	-14.38
1.25	-7.92	-14.38
1.25072	-7.28	-15.1
1.25145	-7.88	-15.22
1.25217	-8.52	-15.22
1.25289	-8.48	-15.54
1.25361	-8.6	-15.94
1.25434	-8.68	-15.38
1.25506	-8.28	-14.78
1.25578	-7.88	-14.86
1.2565	-7.12	-14.86
1.25723	-8.56	-15.46
1.25795	-8.76	-16.1
1.25867	-9.24	-15.78
1.25939	-8.24	-15.1
1.26012	-7.84	-14.86
1.26084	-7.8	-14.78
1.26156	-8.32	-15.14
1.26228	-8.44	-15.82
1.26301	-8.48	-16.02
1.26373	-8.52	-15.5
1.26445	-8.36	-15.06
1.26517	-8.16	-15.26
1.2659	-8.16	-15.18
1.26662	-8.6	-15.14
1.26734	-8.68	-15.9
1.26806	-8.52	-15.86
1.26879	-8.48	-15.22
1.26951	-7.84	-14.78
1.27023	-8.56	-15.06
1.27095	-8.56	-15.34
1.27168	-8.96	-15.78
1.2724	-8.64	-15.58
1.27312	-8.16	-15.42
1.27384	-7.96	-15.22
1.27457	-8.36	-15.62
1.27529	-8.76	-15.74
1.27601	-8.84	-15.46
1.27673	-9.24	-15.86
1.27746	-9.08	-16.1
1.27818	-8.88	-15.94
1.2789	-7.92	-15.5
1.27962	-8.32	-15.06
1.28035	-9.16	-15.26
1.28107	-9.12	-16.06
1.28179	-9	-16.66
1.28251	-8.28	-16.3
1.28324	-8.24	-15.86
1.28396	-8.32	-15.18
1.28468	-9.12	-15.5
1.2854	-9.36	-15.7
1.28613	-8.8	-16.46
1.28685	-8.56	-16.38
1.28757	-8.68	-15.98
1.28829	-8.88	-16.06
1.28902	-8.8	-15.78
1.28974	-9.28	-15.7
1.29046	-8.84	-15.74
1.29118	-9.2	-16.06
1.29191	-8.68	-15.7
1.29263	-8.28	-16.06
1.29335	-8.64	-15.98
1.29408	-9.2	-15.82
1.2948	-9.8	-16.14
1.29552	-8.64	-16.34
1.29624	-8.36	-16.18
1.29697	-8.92	-15.82
1.29769	-9.12	-16.22
1.29841	-9.76	-16.34
1.29913	-9.72	-16.18
1.29986	-9.04	-16.38
1.30058	-8.92	-16.54
1.3013	-8.8	-16.5
1.30202	-9.32	-16.62
1.30275	-9.12	-16.26
1.30347	-9.48	-15.9
1.30419	-10.08	-16.1
1.30491	-9.36	-16.94
1.30564	-8.56	-16.9
1.30636	-8.32	-16.74
1.30708	-8.76	-16.66
1.3078	-9.88	-16.26
1.30853	-10.04	-15.78
1.30925	-9.28	-16.02
1.30997	-8.76	-16.26
1.31069	-8.44	-16.38
1.31142	-9.16	-16.82
1.31214	-9.56	-17.1
1.31286	-9.72	-16.62
1.31358	-9.72	-16.06
1.31431	-8.72	-16.62
1.31503	-8.84	-16.54
1.31575	-9.2	-16.7
1.31647	-9.28	-16.66
1.3172	-9.6	-16.98
1.31792	-9.8	-16.58
1.31864	-9.84	-16.94
1.31936	-9.36	-16.66
1.32009	-9.28	-16.7
1.32081	-9.8	-16.9
1.32153	-10.12	-17.5
1.32225	-9.8	-17.1
1.32298	-9.64	-16.54
1.3237	-9.24	-16.78
1.32442	-9.88	-16.74
1.32514	-9.6	-17.22
1.32587	-9.36	-17.82
1.32659	-9.72	-17.94
1.32731	-10.12	-16.94
1.32803	-10	-16.7
1.32876	-9.84	-16.82
1.32948	-9.64	-16.74
1.3302	-9.88	-17.06
1.33092	-9.88	-17.82
1.33165	-10.12	-17.7
1.33237	-10.2	-16.94
1.33309	-9.56	-16.74
1.33382	-9.72	-16.9
1.33454	-10.2	-17.22
1.33526	-10.32	-17.66
1.33598	-10.16	-17.78
1.33671	-9.96	-17.02
1.33743	-10.08	-16.98
1.33815	-9.76	-17.18
1.33887	-9.68	-17.1
1.3396	-9.48	-17.22
1.34032	-9.96	-17.82
1.34104	-10.48	-17.78
1.34176	-10.88	-17.3
1.34249	-10.16	-17.18
1.34321	-9.76	-17.18
1.34393	-9.68	-17.46
1.34465	-9.68	-17.82
1.34538	-10.28	-17.98
1.3461	-10.56	-17.34
1.34682	-11	-17.06
1.34754	-10.24	-17.3
1.34827	-10.44	-17.74
1.34899	-9.84	-17.7
1.34971	-9.76	-18.26
1.35043	-10.44	-18.1
1.35116	-10.8	-17.82
1.35188	-11	-17.62
1.3526	-10.2	-17.86
1.35332	-10.2	-17.86
1.35405	-10.32	-17.9
1.35477	-10.76	-18.06
1.35549	-10.2	-17.86
1.35621	-10.16	-17.9
1.35694	-10.16	-18.06
1.35766	-10.68	-18.34
1.35838	-10.84	-17.94
1.3591	-10.16	-17.78
1.35983	-10.52	-17.74
1.36055	-10.16	-18.06
1.36127	-10.2	-18.78
1.36199	-10.24	-18.66
1.36272	-10.72	-18.22
1.36344	-10.64	-17.94
1.36416	-10.88	-18.38
1.36488	-11.28	-18.46
1.36561	-10.6	-18.5
1.36633	-10	-18.5
1.36705	-9.92	-18.74
1.36777	-11.08	-18.74
1.3685	-11.68	-18.38
1.36922	-11.32	-18.1
1.36994	-11	-18.18
1.37066	-10.68	-18.42
1.37139	-11	-18.66
1.37211	-10.6	-18.58
1.37283	-10.2	-18.54
1.37355	-10.76	-18.1
1.37428	-11.16	-18.5
1.375	-11.4	-18.82
1.37572	-10.72	-18.82
1.37645	-10.4	-18.54
1.37717	-10.48	-19.1
1.37789	-10.64	-19.14
1.37861	-10.68	-18.9
1.37934	-11.24	-18.42
1.38006	-11.16	-18.5
1.38078	-11.16	-19.18
1.3815	-11.32	-19.3
1.38223	-10.8	-19.26
1.38295	-10.84	-18.5
1.38367	-10.48	-18.54
1.38439	-11.28	-18.66
1.38512	-11.52	-18.94
1.38584	-11.04	-19.02
1.38656	-10.44	-19.42
1.38728	-10.2	-19.54
1.38801	-10.68	-19.22
1.38873	-10.72	-19.26
1.38945	-10.52	-18.82
1.39017	-10.16	-18.66
1.3909	-10.8	-18.86
1.39162	-10.6	-19.5
1.39234	-11.16	-19.3
1.39306	-10.84	-18.9
1.39379	-10.96	-19.14
1.39451	-11.12	-19.18
1.39523	-10.56	-19.18
1.39595	-10.44	-18.94
1.39668	-9.88	-19.26
1.3974	-10.84	-19.58
1.39812	-11.36	-19.54
1.39884	-11.84	-19.26
1.39957	-10.76	-18.62
1.40029	-10.12	-18.74
1.40101	-9.76	-19.26
1.40173	-11	-19.46
1.40246	-11.32	-19.14
1.40318	-10.84	-19.18
1.4039	-10.8	-18.94
1.40462	-10.56	-19.02
1.40535	-11.2	-19.74
1.40607	-11.08	-19.46
1.40679	-10.8	-19.34
1.40751	-11.08	-19.1
1.40824	-10.64	-19.66
1.40896	-10.8	-19.54
1.40968	-10.56	-18.98
1.4104	-11.36	-19.74
1.41113	-11.72	-19.9
1.41185	-12	-19.62
1.41257	-10.8	-19.02
1.41329	-10.84	-18.86
1.41402	-10.52	-18.98
1.41474	-11.24	-20.06
1.41546	-11.92	-20.3
1.41618	-11.36	-20.02
1.41691	-11.16	-19.5
1.41763	-10.48	-19.3
1.41835	-10.92	-19.1
1.41908	-11.32	-19.06
1.4198	-11.32	-19.9
1.42052	-11.4	-19.9
1.42124	-11.24	-20.02
1.42197	-11.68	-19.78
1.42269	-11.56	-19.5
1.42341	-11.32	-19.38
1.42413	-10.6	-19.54
1.42486	-11.04	-20.22
1.42558	-11.16	-19.82
1.4263	-11.28	-19.34
1.42702	-11.04	-19.46
1.42775	-11.08	-19.98
1.42847	-11.56	-19.9
1.42919	-11.28	-20.06
1.42991	-11.72	-19.74
1.43064	-11.2	-19.5
1.43136	-10.8	-19.82
1.43208	-11.08	-20.42
1.4328	-11.2	-20.3
1.43353	-11.4	-19.86
1.43425	-11.48	-19.78
1.43497	-11.72	-19.46
1.43569	-11.2	-19.62
1.43642	-11.04	-19.94
1.43714	-10.52	-20.38
1.43786	-11.4	-20.26
1.43858	-11.84	-20.26
1.43931	-11.92	-19.66
1.44003	-11.52	-19.42
1.44075	-10.6	-20.06
1.44147	-11	-20.54
1.4422	-11.44	-20.46
1.44292	-11.8	-19.78
1.44364	-11.8	-19.74
1.44436	-11.24	-19.54
1.44509	-11.4	-20.06
1.44581	-11.68	-20.66
1.44653	-11.72	-20.62
1.44725	-11.52	-20.26
1.44798	-11.12	-20.18
1.4487	-11.32	-20.1
1.44942	-11.64	-19.7
1.45014	-11.64	-20.14
1.45087	-11.84	-20.58
1.45159	-11.68	-20.86
1.45231	-11.6	-20.66
1.45303	-12	-20.3
1.45376	-11.36	-19.9
1.45448	-11.36	-20.06
1.4552	-11.2	-20.78
1.45592	-11.24	-20.86
1.45665	-11.68	-20.54
1.45737	-11.64	-20.5
1.45809	-11.88	-20.66
1.45882	-11.64	-20.26
1.45954	-11.68	-20.34
1.46026	-11.76	-20.78
1.46098	-11.68	-20.94
1.46171	-11.64	-20.42
1.46243	-11.76	-20.22
1.46315	-11.6	-20.22
1.46387	-11.4	-20.42
1.4646	-11.4	-21.34
1.46532	-11.44	-21.26
1.46604	-12.04	-20.82
1.46676	-11.76	-20.3
1.46749	-11.44	-20.06
1.46821	-11.32	-20.18
1.46893	-11.4	-20.66
1.46965	-12	-21.34
1.47038	-12.16	-20.82
1.4711	-11.8	-20.46
1.47182	-11.64	-20.46
1.47254	-11.52	-20.78
1.47327	-11.72	-20.62
1.47399	-12.08	-21.26
1.47471	-11.52	-21.34
1.47543	-11.56	-20.86
1.47616	-11.68	-20.54
1.47688	-11.76	-20.7
1.4776	-12	-21.06
1.47832	-12.04	-21.62
1.47905	-11.84	-21.82
1.47977	-11.56	-21.22
1.48049	-11.68	-20.34
1.48121	-12.12	-20.42
1.48194	-11.96	-20.9
1.48266	-11.68	-21.5
1.48338	-11.56	-21.9
1.4841	-11.8	-21.78
1.48483	-12	-20.78
1.48555	-12	-20.62
1.48627	-11.92	-20.78
1.48699	-11.68	-21.1
1.48772	-11.32	-22.02
1.48844	-11.48	-22.26
1.48916	-11.84	-21.66
1.48988	-12.72	-20.98
1.49061	-12.88	-21.14
1.49133	-11.68	-21.54
1.49205	-11.28	-21.46
1.49277	-11.52	-21.5
1.4935	-12.12	-21.46
1.49422	-12.56	-21.42
1.49494	-12.52	-21.42
1.49566	-12.24	-22.02
1.49639	-11.76	-21.82
1.49711	-11.56	-21.7
1.49783	-11.76	-21.38
1.49855	-12.36	-21.46
1.49928	-12.8	-21.74
1.5	-12.48	-22.1
1.50072	-12	-22.18
1.50145	-11.44	-22.26
1.50217	-11.56	-22.54
1.50289	-11.56	-22.06
1.50361	-12.2	-21.42
1.50434	-12.28	-21.38
1.50506	-12.32	-21.9
1.50578	-12.16	-21.74
1.5065	-12.2	-22.02
1.50723	-12	-22.26
1.50795	-11.8	-22.3
1.50867	-11.8	-22.22
1.50939	-12	-21.74
1.51012	-12.52	-22.1
1.51084	-12.08	-22.22
1.51156	-12.04	-22.38
1.51228	-11.88	-22.02
1.51301	-12.04	-22.14
1.51373	-11.84	-22.62
1.51445	-11.92	-22.98
1.51517	-11.52	-22.62
1.5159	-11.52	-22.3
1.51662	-11.76	-21.66
1.51734	-11.56	-21.7
1.51806	-11.88	-22.18
1.51879	-11.84	-22.74
1.51951	-11.64	-22.82
1.52023	-11.24	-22.46
1.52095	-11.28	-22.42
1.52168	-11.36	-22.34
1.5224	-11.92	-22.26
1.52312	-12.16	-22.46
1.52384	-11.72	-22.74
1.52457	-11.24	-22.9
1.52529	-11.28	-22.66
1.52601	-11.68	-22.22
1.52673	-11.84	-22.38
1.52746	-11.84	-22.54
1.52818	-11.84	-22.94
1.5289	-12.04	-22.94
1.52962	-11.68	-22.74
1.53035	-11.96	-22.5
1.53107	-11.4	-22.1
1.53179	-11.64	-22.46
1.53251	-12.04	-22.78
1.53324	-11.96	-23.14
1.53396	-11.76	-22.94
1.53468	-11.68	-23.18
1.5354	-11.72	-23.1
1.53613	-11.6	-23.06
1.53685	-12.12	-22.94
1.53757	-12.2	-23.22
1.53829	-11.88	-23.22
1.53902	-11.76	-22.94
1.53974	-11.8	-22.82
1.54046	-11.92	-23.34
1.54118	-12.12	-23.86
1.54191	-12.48	-23.7
1.54263	-12.32	-22.9
1.54335	-11.84	-22.42
1.54408	-11.6	-22.66
1.5448	-11.96	-23.06
1.54552	-12.2	-23.62
1.54624	-12.84	-24.06
1.54697	-12.6	-23.78
1.54769	-11.56	-23.46
1.54841	-11.48	-22.78
1.54913	-11.88	-22.94
1.54986	-12.2	-23.18
1.55058	-11.92	-23.74
1.5513	-11.8	-24.1
1.55202	-11.6	-24.22
1.55275	-11.88	-23.58
1.55347	-12.28	-23.02
1.55419	-12.36	-22.66
1.55491	-11.96	-22.74
1.55564	-12.04	-23.18
1.55636	-12.08	-23.62
1.55708	-11.84	-24.02
1.5578	-12.12	-23.9
1.55853	-12.2	-23.7
1.55925	-12.28	-23.34
1.55997	-12.08	-23.3
1.56069	-12.2	-23.46
1.56142	-12.24	-23.98
1.56214	-12.4	-23.58
1.56286	-12.52	-23.62
1.56358	-12.56	-23.74
1.56431	-11.84	-24.14
1.56503	-11.88	-24.5
1.56575	-12.28	-24.18
1.56647	-12.64	-23.62
1.5672	-12.72	-23.38
1.56792	-12.36	-23.86
1.56864	-12.16	-23.86
1.56936	-12.2	-24.06
1.57009	-12.52	-24.18
1.57081	-12.24	-24.34
1.57153	-12.08	-24.3
1.57225	-12.64	-23.62
1.57298	-13.2	-23.74
1.5737	-12.64	-23.9
1.57442	-12.32	-24.42
1.57514	-12.12	-24.62
1.57587	-12.36	-24.82
1.57659	-12.44	-24.58
1.57731	-12.8	-23.9
1.57803	-12.64	-23.58
1.57876	-12.24	-23.74
1.57948	-12.44	-24.18
1.5802	-12.92	-24.34
1.58092	-12.68	-24.9
1.58165	-13	-25.1
1.58237	-12.92	-24.58
1.58309	-12.52	-23.9
1.58382	-12.32	-23.86
1.58454	-12.44	-24.1
1.58526	-12.6	-24.02
1.58598	-12.72	-24.7
1.58671	-13.12	-24.98
1.58743	-12.72	-24.66
1.58815	-12.24	-24.38
1.58887	-12.48	-23.98
1.5896	-12.76	-24.1
1.59032	-12.56	-24.62
1.59104	-12.76	-24.66
1.59176	-12.8	-24.38
1.59249	-12.72	-24.18
1.59321	-12.92	-24.26
1.59393	-12.52	-24.46
1.59465	-12.72	-24.38
1.59538	-12.6	-24.46
1.5961	-13.24	-24.26
1.59682	-13.24	-23.82
1.59754	-12.6	-24.02
1.59827	-12.6	-24.5
1.59899	-12.6	-24.78
1.59971	-13.32	-24.86
1.60043	-13.4	-24.7
1.60116	-13.12	-24.5
1.60188	-12.52	-23.7
1.6026	-12.48	-23.78
1.60332	-12.84	-24.3
1.60405	-13.6	-24.86
1.60477	-13.28	-25.06
1.60549	-13.68	-24.74
1.60621	-13.04	-23.94
1.60694	-12.64	-23.82
1.60766	-12.68	-24.02
1.60838	-12.72	-23.86
1.6091	-13.4	-24.18
1.60983	-13.2	-24.66
1.61055	-13.12	-25.1
1.61127	-12.64	-24.54
1.61199	-12.72	-24.18
1.61272	-13.32	-23.54
1.61344	-13.52	-23.5
1.61416	-12.84	-23.98
1.61488	-12.48	-24.74
1.61561	-12.64	-24.58
1.61633	-12.88	-23.86
1.61705	-13.64	-24.38
1.61777	-12.96	-24.86
1.6185	-13.36	-24.9
1.61922	-12.72	-24.3
1.61994	-13	-23.86
1.62066	-12.96	-23.82
1.62139	-13.16	-23.94
1.62211	-13.72	-24.46
1.62283	-13.44	-24.78
1.62355	-13.16	-25.14
1.62428	-12.28	-24.9
1.625	-12.24	-24.42
1.62572	-12.68	-23.66
1.62645	-13.52	-24.14
1.62717	-13.32	-24.38
1.62789	-12.84	-24.94
1.62861	-12.52	-25.38
1.62934	-12.48	-25.1
1.63006	-13.04	-24.5
1.63078	-13.12	-24.06
1.6315	-13.24	-24.38
1.63223	-12.68	-24.42
1.63295	-12.68	-24.66
1.63367	-12.88	-25.1
1.63439	-12.96	-25.34
1.63512	-13.16	-25.18
1.63584	-13.28	-24.58
1.63656	-13.24	-24.42
1.63728	-12.6	-24.02
1.63801	-12.64	-24.5
1.63873	-12.76	-24.5
1.63945	-13.56	-24.34
1.64017	-13.48	-23.98
1.6409	-13.28	-24.42
1.64162	-12.76	-24.66
1.64234	-12.64	-24.82
1.64306	-13.48	-24.58
1.64379	-13.52	-24.18
1.64451	-13.44	-23.94
1.64523	-13.16	-23.94
1.64595	-13.08	-24.74
1.64668	-13.32	-24.7
1.6474	-13.44	-25.06
1.64812	-13.16	-25.34
1.64884	-13	-24.9
1.64957	-13.32	-24.18
1.65029	-13.84	-24.1
1.65101	-13.64	-24.34
1.65173	-13	-24.74
1.65246	-13.36	-25.34
1.65318	-13.2	-25.3
1.6539	-13.68	-25.02
1.65462	-13.4	-24.54
1.65535	-13.4	-24.3
1.65607	-13.4	-24.18
1.65679	-13.76	-24.7
1.65751	-13.72	-25.46
1.65824	-13.52	-25.54
1.65896	-13.24	-25.14
1.65968	-13.56	-24.54
1.6604	-13.56	-24.5
1.66113	-12.96	-24.78
1.66185	-13.4	-25.54
1.66257	-13.52	-25.66
1.66329	-13.84	-25.02
1.66402	-14.16	-24.5
1.66474	-13.6	-24.66
1.66546	-13.32	-25.42
1.66618	-13.24	-25.5
1.66691	-13.56	-25.66
1.66763	-13.96	-24.86
1.66835	-13.64	-24.42
1.66908	-13.68	-24.14
1.6698	-13.84	-24.74
1.67052	-13.88	-25.82
1.67124	-14.04	-26.14
1.67197	-13.56	-25.94
1.67269	-13.32	-24.62
1.67341	-13.84	-24.42
1.67413	-14.28	-24.74
1.67486	-13.92	-25.7
1.67558	-13.8	-26.06
1.6763	-14	-26.18
1.67702	-14.12	-25.06
1.67775	-13.84	-24.46
1.67847	-13.56	-24.82
1.67919	-13.96	-25.14
1.67991	-13.88	-25.9
1.68064	-14.72	-25.98
1.68136	-14.2	-26.18
1.68208	-13.84	-25.26
1.6828	-13.6	-24.94
1.68353	-13.92	-24.74
1.68425	-14.04	-25.5
1.68497	-14.2	-26.3
1.68569	-14.28	-26.26
1.68642	-14.12	-25.98
1.68714	-14.12	-25.62
1.68786	-14.12	-25.9
1.68858	-14.08	-26.06
1.68931	-13.72	-26.02
1.69003	-14.08	-25.98
1.69075	-14.36	-25.54
1.69147	-14	-25.34
1.6922	-14.08	-25.66
1.69292	-14.2	-25.78
1.69364	-14.52	-25.54
1.69436	-14.32	-25.62
1.69509	-14	-25.46
1.69581	-13.84	-25.26
1.69653	-14.04	-25.3
1.69725	-14.48	-25.46
1.69798	-14.84	-26.02
1.6987	-14.24	-26.42
1.69942	-14.12	-26.5
1.70014	-13.88	-25.46
1.70087	-13.84	-25.34
1.70159	-14.36	-25.26
1.70231	-14.68	-25.7
1.70303	-15.04	-25.66
1.70376	-14.96	-26.22
1.70448	-14.36	-26.46
1.7052	-13.88	-26.14
1.70592	-13.92	-25.94
1.70665	-14.76	-25.86
[truncated: 19,619 more rows]

## Sheet: Figure 2d
Figure 2d
	Adhesion Force / nN
	Center	Edge
	20	78
	27	77
	19	47
	32	55
	38	66
	16	80
	17	74
	27	96
	24	127
	30	81
	32	73
	3	67
	58	69
	25	70
	13	66

## Sheet: Figure 2e
Figure 2e
	Adhesion Force / nN
	Center	Edge
	12	32
	0.6	48
	11	65
	12	41
	28	47
	22	53
	18	36
	24	46
	18	46
	6	41
	17	35
	9.5	56
	14	41
	18	43
	10	47

## Sheet: Figure 2f
Figure 2f
	Adhesion Force / nN
	Center	Edge
	7	12
	8	12
	10	11
	12	1.7
	5	10
	7	6
	11	3
	19	10
	8	15
	8	15
	9	14
	13	10
	9	13
	10	12
	10	10

## Sheet: Figure 2g
Figure 2g
		Beads					S. aureus
	Radius / μm	Adhesion Force / nN				Radius / μm	Adhesion Force / nN
	0	8.4	10.8	6.5		0	21	23	24.2
	25	10.8	7.8	6		25	28.7	30	32.3
	50	6.9	8.3	10.2		50	36.2	38.7	39
	75	8.4	10.7	7.8		75	39.3	49.5	45.4
	100	7.9	10.8	10.7		100	64.8	68.9	74.5

## Sheet: Figure 2h
Figure 2h
	Adhesion Force / nN
	D=100		D=200		D=400
	Center	Edge	Center	Edge	Center	Edge
	19.5	48.2	27.4	63.4	26.5	70.8
	25.3	54.3	25.4	64.7	27.7	76.8
	15.1	52.7	28.4	61.2	26.6	81.3
	4	39.4	12.8	55.2	11.4	68.9
	12.9	41.3	14.3	52.8	14	62.1
	21.4	54.8	10.7	62.5	13.8	64.4

## Sheet: Figure 2i
Figure 2i
	Soft							Medium							Stiff
	Radius / μm	Adhesion Force / nN						Radius / μm	Adhesion Force / nN						Radius / μm	Adhesion Force / nN
	0	11.92	9.74	9.3				0	18.4	17.5	22.5				0	29.1	22.5	27
	25	17.5	12	21				25	28.8	29.8	27				25	31.4	30.2	37.1
	50	28.8	32.7	27.1				50	32.7	30	37.6				50	47.2	46.7	48.4
	75	31.1	29.8	32.2				75	46.7	50.4	53.6				75	56.5	62.2	58.2
	100	36.3	39.3	39				100	61.5	59	57.6				100	71.9	72.7	80.7

[truncated: 37 more sheets: Figure 3g, Figure 3h, Figure 4e, Figure 4h, Figure 5b, Figure 5d, Figure 5e, Figure 5f, Figure 5g, Supplementary Fig_1e, Supplementary Fig_1f, Supplementary Fig_1g, Supplementary Fig_2, Supplementary Fig_3c, Supplementary Fig_3d, Supplementary Fig_3e, Supplementary Fig_4b, Supplementary Fig_4c, Supplementary Fig_4d, Supplementary Fig_4e …]
